# Supplementary material for: Age-Related Changes of Gene Expression Profiles in Drosophila
Source: Genes (Basel). 2021 Dec 14;12(12):1982. doi: 10.3390/genes12121982 (PMC8701748; doi:10.3390/genes12121982)
Supplement: Supplementary file 1 [file genes-12-01982-s001.zip]

Archive with 2 entries (2 files):
- 2_Bordet_ SUPPLEMENTARY_INFORMATION_v3.pdf
- Bordet_ Supplementary Table S1.xlsx
